# Supplementary material for: Enhancing the productivity of ryegrass at elevated CO2 is dependent on tillering and leaf area development rather than leaf-level photosynthesis
Source: J Exp Bot. 2020 Dec 14;72(5):1962–77. doi: 10.1093/jxb/eraa584 (PMC7921301; doi:10.1093/jxb/eraa584)
Supplement: eraa584_suppl_Supplementary_Datasets [file eraa584_suppl_supplementary_datasets.xlsx]

## Sheet: Dataset S1
Genotype	Productivity (g)							Aop (μmol m-2 s-1)							Asat (μmol m-2 s-1)							VCmax (μmol m-2 s-1)							Jmax (μmol m-2 s-1)							gsop (mol m-2 s-1)							WUEop (μmol CO2 mol H2O)
	Ambient				High CO2			Ambient				High CO2			Ambient				High CO2			Ambient				High CO2			Ambient				High CO2			Ambient				High CO2			Ambient				High CO2
	n	mean	sd		n	mean	sd	n	mean	sd		n	mean	sd	n	mean	sd		n	mean	sd	n	mean	sd		n	mean	sd	n	mean	sd		n	mean	sd	n	mean	sd		n	mean	sd	n	mean	sd		n	mean	sd
AR	5	38.46	5.27096		5	56.98	18.4677	5	14.306	2.37606		5	18.392	3.97315	3	24.3317	0.587688		2	13.7728	2.19928	3	99.0507	4.00714		2	50.4975	7.33971	3	214.327	3.39975		2	105.329	25.2314	5	0.2502	0.0786556		5	0.274	0.132857	5	6	0.644205		5	8.56	1.50266
C1	5	25.98	3.30636		5	32.9	9.7834	5	16.252	2.2014		5	15.992	2.42268	1	20.4999			2	16.1901	0.847675	1	79.65			2	63.4352	4.07513	1	170.98			2	124.05	4.02679	5	0.367	0.105955		5	0.249	0.159201	5	5.24	1.10136		5	8.06	2.86583
C10	5	21.38	4.10207		5	29.74	15.7252	5	16.21	2.2292		5	16.956	2.62266	2	17.5637	5.7711		2	16.8176	5.64463	2	69.2817	23.3064		2	66.0728	24.8963	2	144.593	48.775		2	128.245	53.7513	5	0.3818	0.111001		5	0.2748	0.0534715	5	5.06	1.09681		5	7.04	1.16748
C3	5	30.3	10.2365		5	62.1	18.1415	5	13.094	3.24726		5	17.358	4.35688	2	21.516	7.96116		2	16.4366	1.67795	2	84.7151	29.8041		2	65.6014	3.86932	2	167.06	59.5603		2	132.229	14.196	5	0.3538	0.183513		5	0.2638	0.0903836	5	4.8	1.95576		5	7.2	1.15758
C4	5	32.78	11.2746		5	50.9	21.8266	5	14.044	2.53118		5	18.544	2.24877	2	20.0214	4.12773		2	16.7591	5.41901	2	79.5006	18.8233		2	66.1263	24.5917	2	163.545	48.3548		2	129.666	55.8555	5	0.211	0.0603697		5	0.2424	0.101984	5	6.64	1.40285		5	8.8	1.59531
C5	5	25.34	3.00217		5	29.86	17.8164	5	14.902	2.8131		5	17.722	5.66067	2	22.697	0.842085		2	18.6069	0.358702	2	92.34	1.95161		2	75.4672	2.57784	2	193.645	17.6565		2	150.27	13.2029	5	0.3032	0.107839		5	0.2128	0.105426	5	5.86	2.08519		5	9.58	3.15706
C6	5	23.96	11.1818		5	29.64	16.3343	5	14.396	2.93371		5	16.824	1.16124	2	13.2882	3.04833		3	21.2218	2.99132	2	50.0852	9.21157		3	82.3716	13.2965	2	106.408	10.0388		3	168.543	35.2179	5	0.3164	0.14249		5	0.2722	0.0586404	5	5.18	1.46867		5	6.86	1.47919
C7	5	37.3	11.4307		5	47.3	18.5074	5	14.244	0.838081		5	15.686	1.74047	2	17.6009	2.63254		2	18.8331	1.9856	2	68.757	9.23054		2	80.8263	6.8451	2	141.265	29.6628		2	167.725	9.40613	5	0.3048	0.115064		5	0.2172	0.0658878	5	5.24	0.939681		5	7.84	1.50266
C8	5	32.88	18.9028		5	44.2	7.90158	5	13.548	2.24104		5	18.952	1.45958	2	22.3528	2.02625		2	19.1852	2.86561	2	88.1909	6.53492		2	75.9725	15.8415	2	189.822	12.9148		2	165.117	29.9212	5	0.2316	0.0906383		5	0.3048	0.122126	5	6.44	1.28763		5	8	2.24388
C9	5	29.64	10.1921		5	44.96	6.45469	5	13.62	2.38802		5	16.858	2.31432	2	17.9221	2.05487		2	16.0715	3.53079	2	69.8185	10.6229		2	63.1354	14.4871	2	140.604	28.5192		2	128.434	36.4642	5	0.2434	0.0707517		5	0.215	0.121891	5	5.78	0.884308		5	9.92	3.38482
HR	5	35.06	5.44637		5	41.94	11.8616	5	14.088	0.905329		5	18.182	3.37297	1	22.7658			2	18.7054	6.36054	1	90.43			2	73.0078	24.1136	1	183.66			2	151.919	42.6744	5	0.258	0.0623097		5	0.2228	0.0482255	5	6.2	1.63707		5	9.16	1.79944
S1	5	23.2	4.24676		5	35.04	8.3623	5	10.402	2.52323		5	17.598	2.07998	2	20.9201	2.31538		3	14.7153	2.48289	2	84.8117	3.74527		3	57.8354	7.18956	2	178.179	20.6485		3	120.311	21.5565	5	0.3172	0.10258		5	0.2254	0.086711	5	3.56	0.684105		5	9.02	2.45805
S10	5	18.92	9.07094		5	37.82	11.2817	5	14.212	2.19568		5	18.486	1.32862	2	22.1109	5.02458		2	21.1174	3.81508	2	87.8476	21.3298		2	82.0987	19.3531	2	177.987	64.1527		2	175.586	32.4327	5	0.406	0.123992		5	0.3722	0.0650707	5	3.8	0.3937		5	6.14	0.801873
S11	4	15.275	3.56593		4	17.2	8.43287	4	14.39	5.55461		4	16.41	4.26081	2	19.4916	0.259856		2	15.9895	1.71339	2	77.7344	1.71742		2	63.1681	4.9583	2	155.06	0.226275		2	118.433	13.036	4	0.37625	0.150991		4	0.303	0.0712133	4	4.2	1.58114		4	6.225	2.35991
S12	5	30.2	12.3639		5	43.74	24.0872	5	13.458	3.9627		5	11.822	2.11283	2	18.3631	2.69222		3	20.5049	1.79751	2	69.6428	12.6895		3	81.371	10.4491	2	133.337	23.6838		3	165.756	22.5376	5	0.382	0.20885		5	0.1416	0.0601315	5	5	1.7		5	9.94	4.75374
S13	5	17.04	5.8556		5	29.44	10.3113	5	14.294	2.52117		5	17.304	3.19797	2	20.4902	3.98724		2	14.7844	5.554	2	78.6465	18.418		2	58.7891	22.1017	2	168.261	41.9165		2	119.409	42.758	5	0.468	0.14921		5	0.266	0.073885	5	3.76	1.33903		5	7.2	2.06277
S14	5	31.96	5.5234		5	36.14	12.7439	5	17.04	2.27026		5	18.7	2.15884	2	18.4524	0.123175		2	14.6843	2.77814	2	72.4703	2.6583		2	57.9983	15.5517	2	145.427	4.33118		2	118.104	43.4125	5	0.4958	0.0797289		5	0.3048	0.12029	5	4.46	0.207364		5	8.28	1.67541
S15	5	21.52	1.96265		5	36.44	19.5495	5	14.072	2.43904		5	18.216	2.11384	3	20.2115	2.14997		2	20.8649	1.5967	3	81.3544	7.95001		2	80.9003	9.4375	3	161.1	21.6513		2	165.68	9.88365	5	0.4082	0.160495		5	0.3514	0.222076	5	4.62	1.23167		5	7.86	4.08815
S17	5	15.38	4.20797		5	12.76	3.77531	5	9.786	2.70324		5	16.01	4.74987	2	18.7136	0.542707		2	20.6517	4.10771	2	77.085	6.82358		2	84.5127	13.7783	2	153.18	14.0573		2	175.958	39.186	5	0.1744	0.0573655		5	0.2086	0.0769045	5	4.98	0.238747		5	7.64	0.472229
S2	5	24.36	8.84833		5	21.32	15.0425	5	14.854	2.45381		5	14.266	2.83423	3	19.0085	1.58242		1	22.0926		3	73.9184	7.82356		1	95.5513		3	147.463	15.6567		1	179.602		5	0.357	0.163739		5	0.1674	0.0963499	5	5.14	1.47071		5	10.44	5.89686
S3	5	19.62	8.60273		1	33.7		5	13.284	4.55992		1	18.63		2	22.5091	0.620969		1	20.0053		2	90.5576	4.58547		1	77.757		2	185.758	10.6101		1	170.974		5	0.3088	0.152356		1	0.319		5	5.06	1.24619		1	6.5
S4	3	11.1667	5.95007		5	42.38	12.2897	3	14.38	3.62282		5	19.092	2.0518	2	20.7559	1.95316		3	17.0128	1.84598	2	81.8473	4.79635		3	65.1949	10.1967	2	166.987	13.5122		3	134.717	32.3153	3	0.375333	0.277785		5	0.3238	0.0521507	3	4.8	1.15326		5	6.58	0.975705
S5	5	19.1	6.76129		5	31.48	12.1954	5	12.716	2.3578		5	16.896	3.48779	2	18.598	4.44402		2	14.8823	1.65529	2	76.711	20.3929		2	58.8204	8.28647	2	163.378	42.8067		2	119.666	32.4568	5	0.2656	0.0676262		5	0.276	0.142701	5	5.14	0.856154		5	7.4	2.59037
S6	5	38.38	11.3423		5	49.6	16.5706	5	13.586	2.76448		5	17.936	2.66709	2	18.147	4.05316		2	21.2108	5.72929	2	71.065	14.7007		2	82.9398	20.0492	2	146.575	28.5176		2	169.315	49.6013	5	0.3212	0.181822		5	0.4076	0.0813222	5	4.92	1.50732		5	5.54	1.37586
S7	5	22.98	7.29054		5	30.98	11.4644	5	14.018	2.90834		5	15.998	1.51867	3	19.5071	4.1325		2	18.0051	4.75543	3	78.1093	16.3253		2	68.5245	19.5551	3	161.387	28.072		2	144.043	57.6405	5	0.2722	0.0941499		5	0.214	0.112145	5	5.34	0.554977		5	8.9	2.35584
S8	5	29.04	8.15371		5	48.12	11.6416	5	13.998	2.03055		5	17.858	3.18347	2	21.3003	0.925685		3	16.2061	4.75586	2	81.2438	3.37121		3	61.3492	18.2053	2	175.323	19.0255		3	122.219	33.8077	5	0.4308	0.183798		5	0.264	0.144383	5	4.6	2.01494		5	8.54	3.57323
S9	5	22.48	7.67997		5	35.9	7.80993	5	13.866	4.88471		5	17.14	2.17406	2	24.2665	3.56875		3	15.6607	2.22078	2	97.305	10.147		3	61.082	5.61313	2	200.19	22.6557		3	125.027	17.81	5	0.299	0.137375		5	0.34	0.160936	5	5.5	2.22036		5	7.72	4.83032
W1	5	16.8	13.0457		5	18.64	8.14942	5	13.174	3.00985		5	14.532	3.17977	2	21.6651	1.33782		2	17.4574	3.46618	2	84.3306	7.59353		2	70.4727	13.4696	2	165.801	14.3675		2	138.409	40.825	5	0.313	0.145453		5	0.1696	0.0855178	5	5.1	1.57639		5	9.5	2.01866
W10	4	5.125	2.05325		4	9.2	4.53799	4	11.185	2.70907		4	14.8675	2.53898	1	12.3212						1	46.74						1	85.36						4	0.25625	0.0819853		4	0.321	0.125446	4	4.275	0.675154		4	5.55	1.67829
W11	5	13	6.67645		5	22.7	8.89157	5	10	1.84769		5	18.392	2.47938	2	22.0541	3.47964		2	16.6398	0.0537145	2	87.0642	8.64676		2	66.1413	0.704167	2	178.979	16.9543		2	128.119	8.55056	5	0.18	0.0363249		5	0.2894	0.033894	5	5.26	0.74364		5	7	0.441588
W2	5	14.52	4.42063		5	22.12	7.28334	5	13.102	1.43121		5	14.86	3.43343	2	21.8521	0.331034		3	16.8257	3.61982	2	89.07	1.1738		3	65.6049	16.0454	2	189.5	17.5787		3	126.982	29.4082	5	0.2874	0.0603349		5	0.232	0.104262	5	5.18	1.25579		5	7.06	1.63187
W3	5	14.88	5.96674		5	21.54	10.1989	5	13.998	3.83074		5	18.956	2.68991	3	23.2133	1.70821		2	18.7622	0.489644	3	93.3229	9.61537		2	75.6997	3.35172	3	185.337	12.0464		2	142.391	20.8616	5	0.5132	0.239089		5	0.2202	0.0846859	5	3.6	1.05594		5	9.6	4.0614
W4	5	13.36	1.89947		5	9.72	4.48631	5	13.078	4.54836		5	14.054	2.36581	4	21.4683	2.60721		3	17.3345	7.04529	4	83.0342	11.2459		3	67.5048	26.8348	4	181.65	25.7566		3	147.836	59.1358	5	0.291	0.120254		5	0.2042	0.0414572	5	4.96	1.08766		5	6.82	1.6559
W5	5	19.52	5.34855		5	25.04	13.8608	5	12.288	3.91078		5	15.674	2.4173	1	27.8227			3	13.2846	2.60574	1	109.33			3	50.8759	12.6527	1	237.74			3	112.943	33.1711	5	0.3134	0.151922		5	0.288	0.105202	5	4.54	1.68612		5	6.3	1.54434
W6	4	25.675	9.64171		5	43.86	12.2175	4	13.6525	2.29001		5	16.848	3.63938	2	19.9788	5.81262		2	11.9995	4.387	2	78.135	23.1436		2	47.0877	16.7121	2	152.01	38.7919		2	97.4558	28.3311	4	0.34575	0.131713		5	0.201	0.0468295	4	4.55	1.32035		5	8.66	2.99466
W7	5	15.62	5.57467		5	25.94	17.632	5	10.394	4.40376		5	16.134	2.84449	2	19.2592	1.88533		2	15.7326	0.370981	2	77.9541	1.30948		2	61.3206	0.881465	2	167.289	6.58933		2	121.26	4.96915	5	0.2266	0.109409		5	0.2066	0.031477	5	4.88	0.715542		5	7.84	1.29538
W8	5	18.88	6.12266		5	30.48	11.3788	5	13.194	2.76882		5	15.342	1.72294	3	19.0173	2.71497		2	11.0384	4.48062	3	77.1329	9.33767		2	43.7142	16.2609	3	145.737	17.4422		2	79.5667	32.5371	5	0.393	0.109961		5	0.2844	0.0982919	5	3.78	0.614003		5	6.48	1.48391
W9	5	12.36	7.13463		5	18.28	14.3797	5	10.326	4.19704		5	14.82	2.90703	2	18.7912	5.83296		2	22.6539	0.90289	2	75.6209	24.1676		2	86.1286	2.84487	2	154.848	66.1739		2	180.335	4.22854	5	0.2782	0.151567		5	0.2088	0.0902064	5	4.28	1.44637		5	8.28	3.86743
[truncated: 36 more columns]

## Sheet: S2 - In situ gas exchange data
Treatment	Chamber	Pot_number	Species	Code	Status	Photo	Cond	Ci	Trmmol	VpdL	Area	BLCond	Tair	Tleaf	TBlk	CO2R	CO2S	H2OR	H2OS	RH_R	RH_S	Flow	PARi	Press
Ambient	2	1	Lolium perenne	C1	Cultivars	16.61	0.262	276	2.453	1.02	1.59	2.56	19.7	19.6	19.6	401	392	11.44	12.73	49.8	55.4	300	543	100.2
Ambient	2	2	Lolium perenne	C1	Cultivars	14.2	0.259	288	2.456	1.05	2.196	2.56	20.9	20.4	20.8	400	389	11.51	13.29	47.3	54.6	300	544	102.2
Ambient	7	1	Lolium perenne	C1	Cultivars	19.84	0.496	309	3.927	0.93	1.569	2.56	20.6	19.5	20.5	400	389	11.36	13.38	46.9	55.3	300	542	100.6
Ambient	7	2	Lolium perenne	C1	Cultivars	15.74	0.441	321	3.471	0.91	1.454	2.56	20.6	19.8	20.5	400	392	12.44	14.1	51.2	58	300	544	100.1
Ambient	7	3	Lolium perenne	C1	Cultivars	14.87	0.377	312	3.69	1.12	1.788	2.56	21.6	21.4	21.5	399	390	11.84	14.01	46.8	55.3	300	547	102.1
High_CO2	4	1	Lolium perenne	C1	Cultivars	19.25	0.518	707	4.132	0.92	1.737	2.56	20.4	20.3	20.3	801	788	12.75	15.11	51.8	61.4	300	525	97.4
High_CO2	4	2	Lolium perenne	C1	Cultivars	17.24	0.19	623	2.174	1.21	1.471	2.56	20.9	21	20.8	801	791	11.8	12.85	47.8	52.1	300	534	100.6
High_CO2	5	1	Lolium perenne	C1	Cultivars	15.51	0.264	676	2.446	1	1.701	2.56	20.6	20.6	20.5	801	791	12.98	14.35	53.2	58.9	300	538	99.7
High_CO2	5	2	Lolium perenne	C1	Cultivars	15.2	0.136	595	1.248	0.96	1.33	2.56	20.2	19.8	20.1	800	793	12.94	13.48	54.9	57.2	300	536	100.6
High_CO2	5	3	Lolium perenne	C1	Cultivars	12.76	0.137	625	1.38	1.04	1.746	2.56	20.8	20.5	20.7	800	792	13.11	13.9	53	56.2	300	542	99.5
Ambient	2	1	Lolium perenne	C3	Cultivars	14.81	0.41	320	3.371	0.94	1.792	2.56	20.4	19.8	20.3	401	391	11.81	13.8	49.2	57.5	300	545	100.2
Ambient	2	2	Lolium perenne	C3	Cultivars	12.07	0.396	334	3.422	1	1.205	2.56	20.8	20.2	20.7	401	395	12.13	13.49	50	55.6	300	531	101.8
Ambient	7	1	Lolium perenne	C3	Cultivars	15.27	0.19	247	1.884	1.07	1.856	2.56	20.8	20.5	20.7	400	390	12.23	13.37	50.4	55.1	301	545	101.7
Ambient	7	2	Lolium perenne	C3	Cultivars	7.83	0.162	308	1.634	1.07	1.405	2.56	20.8	20.3	20.6	400	396	12.22	12.98	50.5	53.6	300	550	101.7
Ambient	7	3	Lolium perenne	C3	Cultivars	15.49	0.611	341	4.825	0.96	0.886	2.56	20.5	20	20.4	400	395	12.49	13.89	51.7	57.5	300	546	100.2
High_CO2	4	1	Lolium perenne	C3	Cultivars	11.22	0.186	681	1.78	1	1.3	2.56	20.8	20.2	20.7	801	796	13.13	13.89	53	56	300	536	99.2
High_CO2	4	2	Lolium perenne	C3	Cultivars	21.79	0.365	669	3.169	0.98	1.543	2.56	20.6	20.1	20.5	801	788	12.13	13.74	50.2	56.9	300	530	100.6
High_CO2	5	1	Lolium perenne	C3	Cultivars	14.5	0.166	630	1.592	1	1.898	2.56	20.7	20.4	20.6	799	790	12.98	13.97	53	57.1	300	538	99.8
High_CO2	5	2	Lolium perenne	C3	Cultivars	19.52	0.256	643	2.621	1.11	1.693	2.56	20.8	20.6	20.8	800	788	11.76	13.22	47.9	53.8	300	538	100.6
High_CO2	5	3	Lolium perenne	C3	Cultivars	19.76	0.346	673	3.135	1.02	1.65	2.56	20.4	19.5	20.3	799	787	10.9	12.61	45.6	52.7	300	540	100.5
Ambient	2	1	Lolium perenne	C4	Cultivars	15.27	0.263	284	2.893	1.21	1.583	2.56	21	21.6	20.9	400	392	12.05	13.56	49.2	55.3	300	548	101.8
Ambient	2	2	Lolium perenne	C4	Cultivars	10.8	0.156	271	1.747	1.19	1.755	2.56	21	20.6	20.9	400	393	11.14	12.14	45.5	49.7	300	519	102.3
Ambient	2	3	Lolium perenne	C4	Cultivars	14.55	0.211	268	1.897	0.96	1.711	2.56	19.7	19.7	19.6	400	391	12.31	13.37	53.4	58.1	300	546	100.2
Ambient	7	1	Lolium perenne	C4	Cultivars	17.27	0.279	276	3.124	1.23	1.665	2.56	20.7	20.9	20.6	401	390	10.78	12.5	44.3	51.3	300	547	100.6
Ambient	7	2	Lolium perenne	C4	Cultivars	12.33	0.146	246	1.445	1.03	1.514	2.56	20.5	20	20.4	400	394	12.45	13.17	51.5	54.5	300	542	100.1
High_CO2	4	1	Lolium perenne	C4	Cultivars	18.11	0.159	583	1.681	1.07	2.006	2.56	20.2	20.4	20.2	800	787	12.62	13.73	51.5	56	300	524	97.2
High_CO2	4	2	Lolium perenne	C4	Cultivars	19.25	0.23	631	2.136	0.97	1.924	2.56	20.8	20.1	20.7	800	787	12.86	14.21	50.9	56.2	300	522	97.6
High_CO2	4	3	Lolium perenne	C4	Cultivars	21.17	0.413	686	2.918	0.81	1.412	2.56	20.2	19.5	20.1	800	789	13.26	14.61	56	61.7	300	534	100.3
High_CO2	5	1	Lolium perenne	C4	Cultivars	15.04	0.241	671	2.132	0.93	1.867	2.56	20.7	20.7	20.6	800	790	14.3	15.6	57.3	62.5	300	530	97.9
High_CO2	5	2	Lolium perenne	C4	Cultivars	19.15	0.169	582	1.958	1.22	1.782	2.56	20.4	20.6	20.4	799	787	10.93	12.08	45.6	50.4	300	540	100.5
Ambient	2	1	Lolium perenne	C5	Cultivars	11.65	0.279	317	2.538	0.99	1.295	2.56	20.9	20.1	20.8	401	396	12.55	13.63	50.8	55.1	300	545	100.2
Ambient	2	2	Lolium perenne	C5	Cultivars	12.7	0.126	218	1.335	1.12	2.047	2.56	20.1	19.9	20	401	392	10.99	11.89	47.5	51.4	300	543	102.2
Ambient	7	1	Lolium perenne	C5	Cultivars	16.9	0.365	301	3.139	0.98	1.708	2.56	20.8	20.3	20.7	400	390	12.15	13.91	50.1	57.4	300	549	101.7
Ambient	7	2	Lolium perenne	C5	Cultivars	18.4	0.395	301	3.38	0.97	1.523	2.56	20.6	20.4	20.5	401	391	12.6	14.29	51.8	58.7	300	549	100.2
Ambient	7	3	Lolium perenne	C5	Cultivars	14.86	0.351	308	3.366	1.08	1.819	2.56	20.7	20.3	20.6	400	390	11.03	13.04	45.4	53.7	300	544	100.6
High_CO2	4	1	Lolium perenne	C5	Cultivars	22.06	0.322	654	3.033	1.05	1.744	2.56	20.7	20.8	20.6	801	787	12.35	14.09	50.7	57.8	300	537	100.6
High_CO2	4	2	Lolium perenne	C5	Cultivars	16.77	0.183	623	1.773	1.02	1.64	2.56	20.5	20.7	20.4	800	790	13.24	14.2	54.9	58.9	300	542	100.3
High_CO2	5	1	Lolium perenne	C5	Cultivars	8.41	0.048	499	0.56	1.16	1.73	2.56	20.2	21	20.2	801	796	13.09	13.4	54.8	56.1	300	543	99.6
High_CO2	5	2	Lolium perenne	C5	Cultivars	19.24	0.235	635	2.247	1.02	1.79	2.56	20.8	20.7	20.7	801	788	13.12	14.44	53	58.4	300	541	99.4
High_CO2	5	3	Lolium perenne	C5	Cultivars	22.13	0.276	635	2.949	1.17	1.513	2.56	20.6	20.9	20.5	800	788	11.64	13.1	48	54.1	300	531	100.5
Ambient	2	1	Lolium perenne	C6	Cultivars	10.32	0.114	239	1.331	1.23	1.595	2.56	20.6	20.7	20.5	401	396	11.17	11.87	46.9	49.9	300	549	102.3
Ambient	2	2	Lolium perenne	C6	Cultivars	16.39	0.382	308	4.104	1.23	1.302	2.56	20.8	20.6	20.7	400	392	10.26	12.02	42.1	49.3	300	549	100.8
Ambient	2	3	Lolium perenne	C6	Cultivars	17.96	0.489	318	3.67	0.88	1.467	2.56	19.7	18.9	19.7	401	391	11.37	13.14	49.4	57.1	300	544	100.2
Ambient	7	1	Lolium perenne	C6	Cultivars	13.79	0.351	315	3.184	1.03	1.751	2.56	21.2	20.5	21.1	400	391	11.77	13.6	47.6	55	300	550	102.1
Ambient	7	2	Lolium perenne	C6	Cultivars	13.52	0.246	290	2.712	1.21	1.615	2.56	21.2	21.4	21.1	400	392	11.79	13.23	47.7	53.5	300	549	102.1
High_CO2	4	1	Lolium perenne	C6	Cultivars	15.29	0.233	665	2.209	0.99	1.839	2.56	20.5	20	20.4	801	790	12.61	13.95	50.7	56.1	300	528	97.2
High_CO2	4	2	Lolium perenne	C6	Cultivars	16.75	0.345	693	2.801	0.91	1.352	2.56	20.5	20.1	20.5	799	791	13.26	14.5	54.8	59.9	300	541	100.2
High_CO2	4	3	Lolium perenne	C6	Cultivars	16.19	0.296	683	2.812	1.01	1.33	2.56	20.7	20	20.6	800	791	12.47	13.7	49.5	54.4	300	527	97.3
High_CO2	5	1	Lolium perenne	C6	Cultivars	17.7	0.195	622	1.876	1	1.621	2.56	20.5	20.4	20.4	799	789	13.29	14.29	53.9	57.9	300	533	98
High_CO2	5	2	Lolium perenne	C6	Cultivars	18.19	0.292	668	2.93	1.1	1.364	2.56	20.5	19.9	20.4	799	790	10.96	12.28	45.4	50.9	300	537	100.5
Ambient	2	1	Lolium perenne	C7	Cultivars	15.23	0.43	319	3.406	0.92	2.096	2.56	21.1	20.3	21	400	389	12.04	14.39	48.9	58.4	300	534	101.8
Ambient	2	2	Lolium perenne	C7	Cultivars	14.34	0.269	295	2.742	1.12	1.384	2.56	20.9	20.8	20.8	401	394	11.87	13.11	48.8	53.9	300	549	101.9
Ambient	7	1	Lolium perenne	C7	Cultivars	13.11	0.18	261	2.017	1.2	1.851	2.56	21.8	21.3	21.6	399	391	11.86	13.09	46.2	51	300	547	102.1
Ambient	7	2	Lolium perenne	C7	Cultivars	13.75	0.223	280	2.39	1.15	1.467	2.56	20.4	20.3	20.4	400	393	11.13	12.29	46.5	51.3	300	545	100.6
Ambient	7	3	Lolium perenne	C7	Cultivars	14.79	0.422	320	3.553	0.98	1.901	2.56	21.4	20.5	21.2	400	390	11.8	14.02	47.3	56.1	300	545	102.1
High_CO2	4	1	Lolium perenne	C7	Cultivars	13.53	0.179	648	1.887	1.08	1.868	2.56	20.8	20.7	20.8	799	790	12.86	14.02	50.8	55.4	300	524	97.6
High_CO2	4	2	Lolium perenne	C7	Cultivars	17.74	0.299	674	2.37	0.87	1.575	2.56	20.5	19.9	20.4	799	788	13.28	14.5	55.1	60.2	300	534	100.3
High_CO2	5	1	Lolium perenne	C7	Cultivars	16.23	0.263	671	2.3	0.94	1.855	2.56	20.6	20.2	20.6	801	790	12.89	14.29	52.8	58.5	300	543	99.9
High_CO2	5	2	Lolium perenne	C7	Cultivars	16.66	0.133	568	1.585	1.24	1.46	2.56	20.6	20.5	20.5	800	791	11	11.76	45.4	48.5	300	538	100.4
High_CO2	5	3	Lolium perenne	C7	Cultivars	14.27	0.212	663	2.058	1.03	1.777	2.56	20.6	20.7	20.5	800	790	12.99	14.19	53.3	58.2	300	532	99.8
Ambient	2	1	Lolium perenne	C8	Cultivars	11.36	0.162	270	1.598	1.03	1.513	2.56	19.9	19.8	19.8	399	393	12.11	12.91	52.1	55.6	300	543	100.1
Ambient	2	2	Lolium perenne	C8	Cultivars	15.26	0.25	280	2.515	1.11	1.4	2.56	20.8	20.7	20.7	400	392	12.05	13.2	49.8	54.6	300	546	101.9
Ambient	2	3	Lolium perenne	C8	Cultivars	14.97	0.314	301	2.64	0.93	1.762	2.56	20	19.2	20	400	391	11.52	13.05	49.1	55.6	300	539	100.2
Ambient	7	1	Lolium perenne	C8	Cultivars	10.85	0.115	232	1.315	1.2	1.449	2.56	20.8	21	20.7	400	395	12.15	12.77	50.1	52.7	300	543	101.7
Ambient	7	2	Lolium perenne	C8	Cultivars	15.3	0.317	300	3.041	1.07	1.588	2.56	20.5	20	20.4	400	391	11.16	12.75	46.4	53	300	544	100.6
High_CO2	4	1	Lolium perenne	C8	Cultivars	16.98	0.209	641	1.659	0.84	1.662	2.56	19.4	19.5	19.3	800	790	13.37	14.27	59.3	63.3	300	530	100.3
High_CO2	4	2	Lolium perenne	C8	Cultivars	18.33	0.382	687	3.206	0.92	2.071	2.56	20.3	20.1	20.3	800	785	12.61	14.79	51.1	60	300	528	97.2
High_CO2	4	3	Lolium perenne	C8	Cultivars	19.94	0.209	611	1.992	1	1.879	2.56	20.6	20.6	20.5	799	786	13.14	14.37	53.6	58.6	300	539	99.4
High_CO2	5	1	Lolium perenne	C8	Cultivars	20.75	0.242	626	2.438	1.09	1.742	2.56	20.5	20	20.4	799	786	11.1	12.5	46.2	52	300	537	100.5
High_CO2	5	2	Lolium perenne	C8	Cultivars	18.76	0.482	705	3.377	0.82	1.752	2.56	20.8	20	20.7	799	787	13.21	15.16	53.9	61.8	300	539	100.3
Ambient	2	1	Lolium perenne	C9	Cultivars	14.21	0.269	292	2.622	1.08	2.072	2.56	20.7	20.4	20.6	401	390	11.16	12.95	46.5	54	300	547	102.3
Ambient	2	2	Lolium perenne	C9	Cultivars	15.94	0.326	301	2.87	0.99	1.488	2.56	20.8	20.1	20.7	401	393	12.03	13.44	49.8	55.6	300	546	101.9
Ambient	7	1	Lolium perenne	C9	Cultivars	10.87	0.196	291	2.195	1.21	1.798	2.56	21.5	21.3	21.4	399	392	11.76	13.06	46.6	51.7	300	553	102.1
Ambient	7	2	Lolium perenne	C9	Cultivars	15.72	0.278	285	2.788	1.1	1.837	2.56	20.6	20.2	20.5	400	390	10.98	12.66	45.4	52.4	300	547	100.6
Ambient	7	3	Lolium perenne	C9	Cultivars	11.36	0.148	259	1.561	1.11	1.574	2.56	21	20.6	20.9	400	393	12.19	13	49.7	53	300	549	101.7
High_CO2	4	1	Lolium perenne	C9	Cultivars	17.9	0.199	626	2.105	1.13	1.242	2.56	20.4	20.7	20.3	801	793	12.28	13.14	51.4	55	300	535	100.6
High_CO2	4	2	Lolium perenne	C9	Cultivars	19.85	0.422	693	3.078	0.84	1.636	2.56	20.6	19.9	20.5	801	788	13.24	14.89	54.4	61.3	300	539	100.3
High_CO2	5	1	Lolium perenne	C9	Cultivars	17.49	0.19	621	1.858	1.03	1.819	2.56	20.6	20.6	20.5	801	789	13.04	14.15	53.4	57.9	300	535	99.7
High_CO2	5	2	Lolium perenne	C9	Cultivars	14.75	0.163	627	1.51	0.97	1.853	2.56	20.5	20.2	20.4	800	790	13.12	14.04	54.3	58.1	300	542	100.5
High_CO2	5	3	Lolium perenne	C9	Cultivars	14.3	0.101	546	0.923	0.94	1.545	2.56	20.2	19.8	20.1	799	792	13.12	13.59	55.6	57.6	300	550	100.7
Ambient	2	1	Lolium perenne	C10	Cultivars	14.65	0.226	276	2.199	1.04	1.477	2.56	20	19.7	19.9	400	393	11.57	12.64	49.5	54	300	545	100.2
Ambient	2	2	Lolium perenne	C10	Cultivars	17.56	0.348	294	3.754	1.21	1.468	2.56	20.8	20.5	20.7	400	391	10.22	12.04	41.9	49.3	300	549	100.8
Ambient	2	3	Lolium perenne	C10	Cultivars	19.15	0.534	316	4.163	0.94	1.628	2.56	21.1	20.3	21	400	389	12.05	14.28	48.8	57.8	300	537	101.9
Ambient	7	1	Lolium perenne	C10	Cultivars	13.57	0.399	326	3.527	1.01	1.322	2.56	20	19.3	19.9	400	394	10.68	12.21	45.7	52.3	300	547	100.7
Ambient	7	2	Lolium perenne	C10	Cultivars	16.12	0.402	314	2.957	0.84	1.344	2.56	19.8	19.1	19.8	400	392	12.51	13.81	53.9	59.5	300	545	100.1
High_CO2	4	1	Lolium perenne	C10	Cultivars	14.6	0.353	707	2.697	0.85	1.795	2.56	20.4	19.7	20.3	801	791	13.06	14.65	53.8	60.3	300	523	99.1
High_CO2	4	2	Lolium perenne	C10	Cultivars	16.14	0.249	665	2.301	0.97	1.736	2.56	20.3	19.8	20.2	800	789	12.63	13.94	51.4	56.8	300	527	97.2
High_CO2	4	3	Lolium perenne	C10	Cultivars	21.03	0.252	631	2.415	1.03	1.538	2.56	20.6	20.7	20.5	800	788	13.16	14.38	53.8	58.8	300	541	99.3
High_CO2	5	1	Lolium perenne	C10	Cultivars	17.97	0.303	674	2.565	0.91	1.632	2.56	20.4	20	20.3	800	789	13.22	14.6	53.9	59.5	300	531	98
High_CO2	5	2	Lolium perenne	C10	Cultivars	15.04	0.217	659	2.105	1.01	1.619	2.56	20.3	20.5	20.3	800	791	13.24	14.36	54.2	58.7	300	533	98
Ambient	2	1	Lolium perenne	S1	Semi-natural	6.93	0.195	332	1.837	1	1.089	2.56	19.6	19	19.5	401	398	11.36	12.02	49.6	52.5	300	545	100.2
Ambient	2	2	Lolium perenne	S1	Semi-natural	10.31	0.271	324	2.691	1.08	1.158	2.56	19.9	19.9	19.9	400	396	11.47	12.49	49.2	53.6	300	547	100.2
Ambient	2	3	Lolium perenne	S1	Semi-natural	9.82	0.346	339	3.098	1	1.277	2.56	20.6	19.9	20.6	400	396	12.06	13.37	49.5	54.9	300	546	100.2
Ambient	7	1	Lolium perenne	S1	Semi-natural	10.98	0.472	346	4.284	1.06	1.212	2.56	20.7	19.8	20.6	400	395	10.83	12.54	44.5	51.5	300	548	100.6
Ambient	7	2	Lolium perenne	S1	Semi-natural	13.97	0.302	303	3.17	1.18	1.706	2.56	21.5	21.4	21.4	399	391	11.8	13.58	46.8	53.9	300	553	102.1
High_CO2	4	1	Lolium perenne	S1	Semi-natural	16.84	0.238	657	2.374	1.06	1.557	2.56	20.7	20.9	20.6	801	791	13.17	14.38	53.3	58.3	300	537	99.2
High_CO2	4	2	Lolium perenne	S1	Semi-natural	20.77	0.349	671	2.82	0.9	1.461	2.56	20.7	20.2	20.6	799	788	13.28	14.63	54.3	59.9	300	537	100.3
High_CO2	4	3	Lolium perenne	S1	Semi-natural	16.06	0.206	644	1.913	0.98	1.857	2.56	20.5	20.3	20.4	800	789	13.08	14.25	53.6	58.4	300	527	99.2
High_CO2	5	1	Lolium perenne	S1	Semi-natural	15.76	0.106	535	1.198	1.15	1.246	2.56	20.9	21.2	20.8	800	793	13.22	13.71	53.5	55.5	300	540	100.3
High_CO2	5	2	Lolium perenne	S1	Semi-natural	18.56	0.228	642	2.058	0.97	1.127	2.56	20.4	20.1	20.3	801	793	13	13.76	54.4	57.6	300	546	100.6
Ambient	2	1	Lolium perenne	S2	Semi-natural	13.15	0.269	301	3.163	1.29	1.374	2.56	20.8	20.6	20.7	399	393	10	11.44	41	46.8	300	550	100.9
Ambient	2	2	Lolium perenne	S2	Semi-natural	14.02	0.209	271	1.994	1.04	1.889	2.56	20.2	19.7	20.1	401	391	11.08	12.32	47.7	53	300	548	102.3
Ambient	7	1	Lolium perenne	S2	Semi-natural	14.62	0.549	335	4.439	0.97	1.571	2.56	20.6	19.7	20.5	400	391	11	13.29	45.4	54.9	300	545	100.6
Ambient	7	2	Lolium perenne	S2	Semi-natural	19.12	0.52	315	3.736	0.85	1.593	2.56	20.5	19.6	20.4	400	389	12.47	14.42	51.5	59.5	300	546	100.1
Ambient	7	3	Lolium perenne	S2	Semi-natural	13.36	0.238	289	2.192	1.01	1.731	2.56	20.7	20.2	20.6	399	391	12.2	13.45	50.8	56	300	551	101.7
High_CO2	4	1	Lolium perenne	S2	Semi-natural	11.9	0.103	591	1.144	1.1	1.401	2.56	20.4	20.3	20.3	800	794	12.75	13.28	51.6	53.8	300	524	97.3
High_CO2	4	2	Lolium perenne	S2	Semi-natural	16.56	0.291	679	2.635	0.98	1.525	2.56	20.7	20.5	20.7	801	791	13.13	14.45	53.1	58.5	300	538	99.3
High_CO2	5	1	Lolium perenne	S2	Semi-natural	14.06	0.052	341	0.683	1.32	1.398	2.56	20.5	21.1	20.5	800	793	11.55	11.86	47.9	49.2	300	534	100.5
High_CO2	5	2	Lolium perenne	S2	Semi-natural	17.66	0.233	645	2.175	1	2.041	2.56	20.6	20.6	20.5	800	787	12.96	14.42	53.2	59.2	300	540	99.8
High_CO2	5	3	Lolium perenne	S2	Semi-natural	11.15	0.158	662	1.631	1.07	1.682	2.56	20.6	20.8	20.5	801	794	13.01	13.91	53.3	57	300	537	99.7
Ambient	2	1	Lolium perenne	S3	Semi-natural	17.1	0.489	319	4.039	0.99	1.691	2.56	21	20.3	20.9	400	389	11.43	13.67	46.8	56	301	546	102.2
Ambient	2	2	Lolium perenne	S3	Semi-natural	15.74	0.447	323	3.638	0.94	1.32	2.56	20.2	19.5	20.1	401	393	11.67	13.25	49.3	56	300	545	100.2
Ambient	2	3	Lolium perenne	S3	Semi-natural	16.75	0.271	278	2.513	1.01	1.488	2.56	21.3	20.7	21.2	400	392	13.13	14.36	51.9	56.8	300	546	100.2
Ambient	7	1	Lolium perenne	S3	Semi-natural	9.67	0.153	282	1.595	1.1	1.585	2.56	20.9	20.5	20.8	400	394	12.16	12.99	49.9	53.3	300	549	101.7
Ambient	7	2	Lolium perenne	S3	Semi-natural	7.16	0.184	326	1.794	1.03	0.866	2.56	20.2	20	20.1	400	398	12.58	13.09	53.1	55.2	300	546	100.2
High_CO2	4	3	Lolium perenne	S3	Semi-natural	18.63	0.319	672	2.884	0.99	1.727	2.56	20.7	20.8	20.6	799	787	13.14	14.78	53.4	60	300	540	99.4
Ambient	2	1	Lolium perenne	S4	Semi-natural	11.42	0.157	264	1.882	1.28	1.873	2.56	21.1	21.4	21	401	393	11.34	12.5	46.1	50.9	300	550	102.2
Ambient	2	2	Lolium perenne	S4	Semi-natural	13.3	0.281	303	3.048	1.19	1.496	2.56	20.9	20.2	20.8	400	393	10.31	11.82	42	48.1	300	549	100.8
Ambient	7	2	Lolium perenne	S4	Semi-natural	18.42	0.688	334	4.743	0.86	1.321	2.56	20.5	19.8	20.4	400	391	12.47	14.53	51.7	60.2	300	547	100.1
High_CO2	4	1	Lolium perenne	S4	Semi-natural	18.54	0.253	650	2.371	1	1.585	2.56	20.5	20.5	20.4	800	789	13.08	14.32	53.6	58.7	300	529	99.2
High_CO2	4	2	Lolium perenne	S4	Semi-natural	21.91	0.346	665	3.301	1.07	1.252	2.56	20.6	20.5	20.5	801	790	12.03	13.39	49.7	55.4	300	532	100.6
High_CO2	5	1	Lolium perenne	S4	Semi-natural	16.48	0.296	681	2.325	0.84	1.934	2.56	20.8	20.6	20.7	801	789	14.87	16.34	59.2	65.1	300	538	97.9
High_CO2	5	2	Lolium perenne	S4	Semi-natural	20.19	0.391	685	3.271	0.93	1.494	2.56	20.4	20.4	20.3	801	790	13.41	15.02	54.6	61.1	300	531	98
High_CO2	5	3	Lolium perenne	S4	Semi-natural	18.34	0.333	680	3.494	1.17	1.152	2.56	20.6	20.4	20.5	800	791	11.02	12.35	45.6	51.1	300	538	100.5
Ambient	2	1	Lolium perenne	S5	Semi-natural	11.62	0.327	327	3.123	1.08	0.946	2.56	21	20.4	20.9	400	396	12.07	13.04	49.3	53.2	300	545	101.8
Ambient	2	2	Lolium perenne	S5	Semi-natural	16.08	0.349	308	2.963	0.95	0.908	2.56	19.5	18.8	19.4	401	396	11.36	12.24	50	53.9	301	540	100.2
Ambient	2	3	Lolium perenne	S5	Semi-natural	13.13	0.234	292	2.339	1.09	1.161	2.56	21	20.4	20.9	400	394	12.06	12.96	49.3	52.9	300	546	101.9
Ambient	7	1	Lolium perenne	S5	Semi-natural	9.65	0.2	307	1.905	1.03	1.338	2.56	20.4	20	20.3	400	395	12.21	13.05	51.7	55.3	300	543	101.7
Ambient	7	2	Lolium perenne	S5	Semi-natural	13.1	0.218	285	2.22	1.09	1.313	2.56	20.3	20	20.2	400	394	11.46	12.42	48.2	52.2	300	544	100.6
High_CO2	4	1	Lolium perenne	S5	Semi-natural	17.78	0.266	663	2.658	1.09	1.212	2.56	20.6	20.4	20.5	800	792	12.01	13.07	49.6	54	300	532	100.6
High_CO2	4	2	Lolium perenne	S5	Semi-natural	21.61	0.469	692	3.93	0.98	1.412	2.56	20.7	20.4	20.6	801	789	12.32	14.15	50.7	58.2	300	536	100.6
High_CO2	4	3	Lolium perenne	S5	Semi-natural	13.79	0.169	643	1.682	1.03	1.45	2.56	20.3	20.4	20.2	800	793	13.09	13.89	54.4	57.7	300	526	99.2
High_CO2	5	1	Lolium perenne	S5	Semi-natural	13.11	0.116	596	1.145	1.02	0.97	2.56	20.2	20.1	20.1	800	795	12.96	13.32	54.8	56.3	300	548	100.6
High_CO2	5	2	Lolium perenne	S5	Semi-natural	18.19	0.36	689	3.572	1.12	1.122	2.56	20.6	20	20.6	801	793	10.91	12.23	44.8	50.3	300	544	100.4
Ambient	2	1	Lolium perenne	S6	Semi-natural	9.75	0.172	292	1.85	1.15	1.689	2.56	21	20.6	20.8	400	394	11.49	12.52	47	51.2	300	545	102.2
Ambient	2	2	Lolium perenne	S6	Semi-natural	11.63	0.244	305	2.714	1.21	1.41	2.56	20.6	19.9	20.5	400	394	9.95	11.21	41.1	46.4	300	549	100.9
Ambient	7	1	Lolium perenne	S6	Semi-natural	16.24	0.618	336	4.928	0.98	1.407	2.56	20.4	19.6	20.3	401	392	10.71	13	44.8	54.3	300	548	100.7
Ambient	7	2	Lolium perenne	S6	Semi-natural	14.98	0.204	259	2.039	1.08	1.722	2.56	20.8	20.6	20.7	399	390	12.2	13.35	50.4	55.2	300	549	101.7
Ambient	7	3	Lolium perenne	S6	Semi-natural	15.33	0.368	312	3.514	1.08	1.309	2.56	20.7	20.1	20.6	400	393	11.24	12.75	46	52.2	300	548	100.6
High_CO2	4	1	Lolium perenne	S6	Semi-natural	15.53	0.357	703	3.17	0.97	1.448	2.56	20.4	20	20.3	801	793	12.71	14.22	51.4	57.5	300	525	97.3
High_CO2	4	2	Lolium perenne	S6	Semi-natural	17.45	0.404	700	3.09	0.86	1.808	2.56	20.7	20	20.6	801	789	13.12	14.95	53.2	60.7	300	539	99.3
High_CO2	5	1	Lolium perenne	S6	Semi-natural	20.49	0.532	706	4.37	0.98	1.25	2.56	20.7	19.9	20.6	801	791	11.66	13.45	48	55.4	300	534	100.5
High_CO2	5	2	Lolium perenne	S6	Semi-natural	20.92	0.318	663	2.661	0.93	1.433	2.56	20.4	20.1	20.3	801	790	12.98	14.23	54.4	59.6	300	536	100.5
High_CO2	5	3	Lolium perenne	S6	Semi-natural	15.29	0.427	713	3.316	0.87	1.787	2.56	20.6	20	20.5	800	789	13.09	15.04	52.6	60.4	300	525	97.8
Ambient	2	1	Lolium perenne	S7	Semi-natural	13.72	0.313	309	3.033	1.09	1.638	2.56	20.9	20.4	20.7	401	393	11.23	12.86	46.4	53.2	300	549	102.3
Ambient	2	2	Lolium perenne	S7	Semi-natural	15.06	0.246	280	2.805	1.24	1.224	2.56	20.6	20	20.5	400	393	9.86	10.99	40.8	45.5	300	549	100.9
Ambient	2	3	Lolium perenne	S7	Semi-natural	9.36	0.146	281	1.563	1.13	1.515	2.56	20.9	20.6	20.8	400	395	12.04	12.82	49.3	52.5	300	548	101.8
Ambient	7	1	Lolium perenne	S7	Semi-natural	14.69	0.254	286	2.623	1.14	1.519	2.56	21.4	20.9	21.3	400	392	11.79	13.1	47.1	52.3	300	552	102.1
Ambient	7	2	Lolium perenne	S7	Semi-natural	17.26	0.402	308	3.332	0.96	1.398	2.56	20.7	20.1	20.6	400	391	12.23	13.77	50.7	57	300	550	101.7
High_CO2	4	1	Lolium perenne	S7	Semi-natural	18.13	0.336	682	2.637	0.87	1.686	2.56	20.6	20	20.6	800	789	13.29	14.75	54.6	60.6	300	539	100.3
High_CO2	4	2	Lolium perenne	S7	Semi-natural	16.18	0.334	694	2.683	0.89	1.493	2.56	20.7	20.1	20.6	800	791	13.25	14.56	54	59.4	300	538	100.3
High_CO2	4	3	Lolium perenne	S7	Semi-natural	16.39	0.163	612	1.667	1.07	1.346	2.56	20.7	20.3	20.6	801	793	12.33	13.07	50.6	53.6	300	536	100.6
High_CO2	5	1	Lolium perenne	S7	Semi-natural	15.29	0.109	545	1.32	1.25	1.407	2.56	20.3	20.6	20.2	800	792	11.26	11.87	47.4	50	300	531	100.5
High_CO2	5	2	Lolium perenne	S7	Semi-natural	14	0.128	598	1.365	1.1	1.586	2.56	20.4	20.9	20.3	801	793	13.12	13.83	54.3	57.2	300	541	99.6
Ambient	2	1	Lolium perenne	S8	Semi-natural	13.01	0.499	342	3.418	0.81	1.108	2.56	20.8	20	20.7	400	395	14	15.24	57.4	62.5	301	555	100.9
Ambient	2	2	Lolium perenne	S8	Semi-natural	14.89	0.678	344	5.771	1.07	1.185	2.56	20.9	19.8	20.8	400	393	10.17	12.43	41.3	50.4	300	534	100.8
Ambient	7	1	Lolium perenne	S8	Semi-natural	16.67	0.458	318	3.221	0.83	1.769	2.56	20	19.4	19.9	401	390	12.22	14.09	53	61.1	300	544	101.7
Ambient	7	2	Lolium perenne	S8	Semi-natural	11.25	0.33	328	3.127	1.05	1.388	2.56	20.6	20.6	20.5	400	394	12.45	13.88	51.1	57	300	544	100.1
Ambient	7	3	Lolium perenne	S8	Semi-natural	14.17	0.189	260	1.807	1.01	1.438	2.56	20.5	20	20.4	400	393	12.47	13.33	51.5	55	300	543	100.1
High_CO2	4	1	Lolium perenne	S8	Semi-natural	16.39	0.374	701	2.927	0.88	1.71	2.56	20.7	20	20.6	801	790	13.12	14.76	53.3	60	300	545	99.4
High_CO2	4	2	Lolium perenne	S8	Semi-natural	19.15	0.234	636	2.214	0.99	1.647	2.56	20.2	20	20.1	800	788	12.78	13.98	52.4	57.3	300	526	97.4
High_CO2	5	1	Lolium perenne	S8	Semi-natural	22.84	0.448	681	3.992	1.03	1.448	2.56	20.4	19.8	20.3	799	787	10.86	12.77	45.4	53.3	300	540	100.5
High_CO2	5	2	Lolium perenne	S8	Semi-natural	15.04	0.161	622	1.794	1.17	1.465	2.56	20.5	20.6	20.5	801	793	11.68	12.55	48.4	52	300	530	100.6
High_CO2	5	3	Lolium perenne	S8	Semi-natural	15.87	0.103	526	1.105	1.09	1.695	2.56	21.2	21.5	21.1	801	792	14.18	14.8	56.2	58.6	300	545	100
Ambient	2	1	Lolium perenne	S9	Semi-natural	15.38	0.257	283	2.498	1.07	1.476	2.56	20.4	20	20.3	401	393	11.19	12.4	47.4	52.6	300	549	102.3
Ambient	2	2	Lolium perenne	S9	Semi-natural	8.93	0.095	234	1.022	1.12	1.441	2.56	20.6	20.4	20.6	400	395	12.19	12.68	50.8	52.8	300	544	101.8
Ambient	2	3	Lolium perenne	S9	Semi-natural	12.47	0.313	315	3.487	1.24	1.596	2.56	20.8	20.7	20.7	400	393	10.21	12.04	41.8	49.3	300	549	100.8
Ambient	7	1	Lolium perenne	S9	Semi-natural	11.02	0.365	333	3.483	1.08	1.692	2.56	20.7	20.1	20.6	400	393	10.85	12.79	44.6	52.6	300	548	100.6
Ambient	7	2	Lolium perenne	S9	Semi-natural	21.53	0.465	300	3.707	0.94	1.121	2.56	20.6	19.8	20.5	400	391	12.21	13.58	51	56.7	300	546	101.7
High_CO2	4	1	Lolium perenne	S9	Semi-natural	18.82	0.529	708	4.117	0.93	1.674	2.56	20.3	20.3	20.2	799	786	12.23	14.49	51.4	60.9	300	535	100.6
High_CO2	4	2	Lolium perenne	S9	Semi-natural	19.53	0.344	677	2.857	0.92	1.467	2.56	20.3	20	20.3	800	789	12.99	14.36	53.7	59.4	300	528	99.1
High_CO2	4	3	Lolium perenne	S9	Semi-natural	14.32	0.274	691	2.308	0.92	1.314	2.56	20.6	20	20.5	800	793	13.23	14.23	54.5	58.6	300	538	100.3
High_CO2	5	1	Lolium perenne	S9	Semi-natural	17.42	0.11	517	1.079	1.01	1.552	2.56	20.6	20.3	20.5	800	790	13.22	13.77	54.5	56.7	300	543	100.4
High_CO2	5	2	Lolium perenne	S9	Semi-natural	15.61	0.443	716	3.277	0.85	1.586	2.56	20.7	19.8	20.6	801	791	12.92	14.63	52.7	59.7	300	542	99.9
Ambient	2	1	Lolium perenne	S10	Semi-natural	11.87	0.349	326	3.232	1.06	1.52	2.56	21	20.3	20.9	400	393	11.51	13.13	47.1	53.7	300	546	102.2
Ambient	2	2	Lolium perenne	S10	Semi-natural	15.39	0.461	324	4.83	1.23	1.194	2.56	20.7	20.4	20.6	400	393	9.83	11.73	40.5	48.4	300	550	100.9
Ambient	7	1	Lolium perenne	S10	Semi-natural	17.35	0.592	331	4.245	0.87	1.3	2.56	20.2	19.7	20.1	400	392	12.48	14.3	52.7	60.3	300	545	100.1
Ambient	7	2	Lolium perenne	S10	Semi-natural	13.78	0.357	316	3.615	1.16	1.803	2.56	21.4	21.5	21.3	400	391	11.8	13.95	47.1	55.7	300	551	102.1
Ambient	7	3	Lolium perenne	S10	Semi-natural	12.67	0.271	307	2.982	1.2	1.161	2.56	20.7	20.8	20.6	400	395	11.4	12.54	46.9	51.6	300	546	100.6
High_CO2	4	1	Lolium perenne	S10	Semi-natural	18.52	0.316	677	2.535	0.88	1.491	2.56	20.3	19.6	20.3	801	791	12.98	14.23	53.7	58.9	300	529	99.1
High_CO2	4	2	Lolium perenne	S10	Semi-natural	18.93	0.457	704	3.488	0.88	1.394	2.56	20.7	19.9	20.6	801	791	13.15	14.75	53.2	59.7	300	538	99.2
High_CO2	5	1	Lolium perenne	S10	Semi-natural	16.33	0.304	686	2.985	1.08	1.107	2.56	20.6	20.2	20.6	800	794	11.7	12.78	48.2	52.7	300	532	100.6
High_CO2	5	2	Lolium perenne	S10	Semi-natural	19.96	0.368	683	3.008	0.92	1.304	2.56	20.6	19.9	20.6	801	791	12.89	14.18	52.8	58	300	540	99.9
High_CO2	5	3	Lolium perenne	S10	Semi-natural	18.69	0.416	698	3.192	0.87	1.556	2.56	20.7	20	20.6	801	790	13.13	14.77	53.2	59.8	300	541	99.5
Ambient	2	1	Lolium perenne	S11	Semi-natural	21.25	0.572	312	4.284	0.92	1.594	2.56	20.9	20.1	20.8	400	388	11.93	14.17	49.1	58.3	300	547	101.9
Ambient	2	2	Lolium perenne	S11	Semi-natural	7.92	0.309	345	3.423	1.23	0.892	2.56	20.6	19.9	20.5	400	397	9.82	10.83	40.7	44.9	300	553	100.9
Ambient	2	3	Lolium perenne	S11	Semi-natural	15.53	0.405	316	4.27	1.21	1.239	2.56	20.8	20.4	20.8	400	393	10.15	11.89	41.4	48.5	300	547	100.9
Ambient	7	1	Lolium perenne	S11	Semi-natural	12.86	0.219	287	2.161	1.07	1.621	2.56	20.4	20.6	20.3	401	393	12.21	13.36	51.7	56.6	300	542	101.7
High_CO2	4	1	Lolium perenne	S11	Semi-natural	19.62	0.266	649	2.267	0.93	1.769	2.56	20.8	20.3	20.7	801	789	13.27	14.59	54	59.4	300	538	100.3
High_CO2	4	3	Lolium perenne	S11	Semi-natural	17.17	0.403	702	3.001	0.84	1.571	2.56	20.4	19.5	20.3	800	790	12.97	14.52	53.4	59.8	300	527	99.1
High_CO2	5	1	Lolium perenne	S11	Semi-natural	10.2	0.302	721	3.156	1.15	1.16	2.56	20.5	20.4	20.4	799	794	11.18	12.39	46.5	51.5	300	534	100.5
High_CO2	5	2	Lolium perenne	S11	Semi-natural	18.65	0.241	643	2.562	1.15	1.376	2.56	20.6	20.5	20.5	800	791	11.41	12.57	47.1	51.9	300	536	100.5
Ambient	2	1	Lolium perenne	S12	Semi-natural	14.69	0.376	314	3.265	1	1.95	2.56	20.7	20.1	20.6	400	390	11.13	13.23	46.5	55.2	300	514	102.3
Ambient	2	2	Lolium perenne	S12	Semi-natural	6.98	0.094	269	0.953	1.03	1.464	2.56	19.7	19.1	19.6	401	397	11.41	11.87	49.7	51.7	300	544	100.2
Ambient	7	1	Lolium perenne	S12	Semi-natural	16.36	0.476	322	4.027	0.99	1.442	2.56	20.8	19.8	20.6	400	392	11.34	13.25	46.4	54.2	300	548	100.6
Ambient	7	2	Lolium perenne	S12	Semi-natural	12.61	0.659	350	4.259	0.81	1.564	2.56	20.5	19.5	20.4	400	392	12.22	14.41	51.4	60.6	300	547	101.7
Ambient	7	3	Lolium perenne	S12	Semi-natural	16.65	0.305	288	2.749	1	1.72	2.56	19.8	19.2	19.7	400	390	10.67	12.23	46.5	53.3	300	547	100.7
High_CO2	4	1	Lolium perenne	S12	Semi-natural	13.83	0.192	656	1.876	1	1.838	2.56	20.5	19.9	20.4	800	791	12.49	13.62	50.2	54.7	300	527	97.3
High_CO2	4	2	Lolium perenne	S12	Semi-natural	8.52	0.039	430	0.462	1.17	1.922	2.56	20.4	20.9	20.3	801	795	13	13.29	53.5	54.7	300	528	99.1
High_CO2	5	1	Lolium perenne	S12	Semi-natural	11.87	0.177	667	1.633	0.95	1.877	2.56	20.4	20.4	20.4	801	793	13.89	14.9	56.5	60.5	300	532	98
High_CO2	5	2	Lolium perenne	S12	Semi-natural	13.48	0.151	629	1.647	1.13	1.515	2.56	20.9	21.3	20.8	800	793	13.25	14.07	53.5	56.8	300	542	99.9
High_CO2	5	3	Lolium perenne	S12	Semi-natural	11.41	0.149	656	1.366	0.96	1.313	2.56	20.3	19.8	20.2	801	795	12.92	13.51	54.4	56.9	300	546	100.6
Ambient	2	1	Lolium perenne	S13	Semi-natural	16.62	0.576	331	5.223	1.1	1.106	2.56	20.6	19.6	20.6	399	393	9.89	11.79	40.9	48.7	300	551	100.9
Ambient	2	2	Lolium perenne	S13	Semi-natural	16.53	0.516	327	3.983	0.93	1.434	2.56	20.7	20	20.5	401	393	12.02	13.9	50.1	58	300	546	101.9
Ambient	2	3	Lolium perenne	S13	Semi-natural	15.08	0.245	280	2.542	1.14	1.593	2.56	20.6	20.6	20.5	401	393	11.23	12.56	47.2	52.8	300	548	102.3
Ambient	7	1	Lolium perenne	S13	Semi-natural	11.84	0.609	351	4.968	1.01	1.103	2.56	20.7	20.6	20.6	400	394	12.22	14.02	50.6	58	301	542	101.7
Ambient	7	2	Lolium perenne	S13	Semi-natural	11.4	0.394	336	3.585	1.04	1.325	2.56	20.8	19.9	20.7	400	395	11.25	12.82	45.9	52.3	300	548	100.6
High_CO2	4	1	Lolium perenne	S13	Semi-natural	15.95	0.326	695	3.077	1.05	1.166	2.56	20.8	20.5	20.7	801	794	12.43	13.61	50.9	55.7	300	541	100.6
High_CO2	4	2	Lolium perenne	S13	Semi-natural	15.98	0.255	670	2.654	1.13	1.388	2.56	20.9	20.7	20.8	800	792	11.96	13.17	48.6	53.6	300	533	100.6
High_CO2	4	3	Lolium perenne	S13	Semi-natural	22.86	0.253	620	2.271	0.97	1.591	2.56	20.7	20.5	20.7	801	788	13.27	14.45	54.1	59	300	539	100.2
High_CO2	5	1	Lolium perenne	S13	Semi-natural	14.79	0.155	619	1.711	1.16	1.331	2.56	20.5	20.2	20.4	800	793	11.33	12.08	47	50.1	300	537	100.5
High_CO2	5	2	Lolium perenne	S13	Semi-natural	16.94	0.341	691	2.777	0.89	1.446	2.56	20.5	19.7	20.4	799	790	13.18	14.5	53.4	58.8	300	530	97.9
Ambient	2	1	Lolium perenne	S14	Semi-natural	17.51	0.577	327	3.707	0.78	1.74	2.56	20.6	20.1	20.5	400	389	13.52	15.64	55.9	64.7	300	553	100.9
Ambient	2	2	Lolium perenne	S14	Semi-natural	20.47	0.566	314	4.87	1.04	1.553	2.56	20.6	20	20.5	400	388	10.44	12.93	43.3	53.6	300	548	100.8
Ambient	7	1	Lolium perenne	S14	Semi-natural	17.25	0.505	321	3.84	0.89	1.686	2.56	20.5	20.1	20.4	400	390	12.47	14.59	51.6	60.4	300	545	100.1
Ambient	7	2	Lolium perenne	S14	Semi-natural	15.25	0.437	322	3.294	0.88	1.597	2.56	20.5	19.7	20.3	400	391	12.2	13.93	51.4	58.7	300	547	101.7
Ambient	7	3	Lolium perenne	S14	Semi-natural	14.72	0.394	319	3.461	1	1.527	2.56	20.2	19.9	20.1	400	392	11.43	13.17	48.5	55.9	300	546	100.6
High_CO2	4	1	Lolium perenne	S14	Semi-natural	20.12	0.392	688	2.533	0.73	1.62	2.56	19.7	19	19.6	801	789	13.3	14.65	58.1	64	300	537	100.3
High_CO2	4	2	Lolium perenne	S14	Semi-natural	16.55	0.181	624	1.588	0.92	1.615	2.56	20.3	19.9	20.2	800	790	13.24	14.08	55.6	59.2	300	536	100.3
High_CO2	5	1	Lolium perenne	S14	Semi-natural	20.71	0.351	673	2.806	0.9	1.354	2.56	20.5	19.9	20.4	800	789	13.03	14.28	54.3	59.5	300	540	100.5
High_CO2	5	2	Lolium perenne	S14	Semi-natural	16.17	0.172	619	1.705	1.04	1.688	2.56	20.6	20.5	20.6	800	790	12.93	13.87	52.9	56.8	300	543	99.9
High_CO2	5	3	Lolium perenne	S14	Semi-natural	19.95	0.428	691	3.21	0.86	1.815	2.56	20.8	20	20.7	800	786	12.97	14.88	52.5	60.3	300	535	99.8
Ambient	2	1	Lolium perenne	S15	Semi-natural	14.4	0.283	300	2.156	0.84	1.112	2.56	20.6	20.1	20.4	400	394	14.25	15.03	59.2	62.5	301	562	100.9
Ambient	2	2	Lolium perenne	S15	Semi-natural	15.74	0.396	316	3.319	0.97	1.255	2.56	20.6	19.9	20.5	400	393	11.97	13.34	50.1	55.9	300	544	101.9
Ambient	2	3	Lolium perenne	S15	Semi-natural	10.6	0.311	331	2.751	0.99	1.066	2.56	20.2	19.6	20.1	401	396	11.81	12.77	50.7	54.9	300	547	101.9
Ambient	7	1	Lolium perenne	S15	Semi-natural	12.84	0.367	325	3.056	0.93	1.409	2.56	20.5	19.8	20.4	400	394	12.45	13.87	51.6	57.5	300	545	100.1
Ambient	7	2	Lolium perenne	S15	Semi-natural	16.78	0.684	338	4.608	0.85	1.417	2.56	20.7	19.8	20.6	400	391	12.2	14.34	50.6	59.5	300	548	101.7
High_CO2	4	1	Lolium perenne	S15	Semi-natural	20.52	0.68	721	4.72	0.87	1.227	2.56	20.6	19.6	20.5	801	791	12.3	14.2	50.8	58.7	300	535	100.6
High_CO2	4	2	Lolium perenne	S15	Semi-natural	20.06	0.306	660	2.752	0.98	1.806	2.56	20.5	20.7	20.5	800	787	13.1	14.73	53.7	60.4	300	541	99.3
High_CO2	4	3	Lolium perenne	S15	Semi-natural	18.34	0.449	703	3.494	0.87	1.678	2.56	20.5	19.5	20.4	800	789	12.55	14.47	50.6	58.3	300	526	97.3
High_CO2	5	1	Lolium perenne	S15	Semi-natural	16.19	0.212	648	2.079	1.01	1.618	2.56	20.4	20.3	20.4	801	791	12.96	14.07	52.6	57.1	300	526	97.7
High_CO2	5	2	Lolium perenne	S15	Semi-natural	15.97	0.11	540	1.084	1.02	1.455	2.56	20.6	20.3	20.5	801	793	13.16	13.68	54.2	56.4	300	544	100.4
Ambient	2	1	Lolium perenne	S17	Semi-natural	9.96	0.171	289	2.126	1.31	1.404	2.56	20.4	20.5	20.4	399	394	10.04	11.03	42	46.1	300	549	100.9
Ambient	2	2	Lolium perenne	S17	Semi-natural	7.91	0.155	304	1.659	1.14	1.454	2.56	20.9	20.7	20.8	400	396	12.15	12.94	50	53.3	300	544	101.8
Ambient	2	3	Lolium perenne	S17	Semi-natural	14.33	0.273	294	2.876	1.17	1.499	2.56	21	21	21	400	392	11.53	12.95	47.1	52.8	300	547	102.2
Ambient	7	1	Lolium perenne	S17	Semi-natural	7.66	0.127	290	1.442	1.18	0.975	2.56	20.6	20.1	20.5	400	398	11.21	11.67	46.3	48.2	300	545	100.6
Ambient	7	2	Lolium perenne	S17	Semi-natural	9.07	0.146	285	1.781	1.29	1.146	2.56	20.8	21.2	20.7	400	397	11.39	12.06	47.2	50	300	545	102.1
High_CO2	4	1	Lolium perenne	S17	Semi-natural	21.29	0.302	654	2.867	1.04	1.102	2.56	20.5	20.9	20.4	799	791	13.27	14.31	55	59.3	300	541	100.2
High_CO2	4	2	Lolium perenne	S17	Semi-natural	8.48	0.093	632	1.034	1.13	1.398	2.56	20.7	20.9	20.7	801	797	13.14	13.61	53.1	55	300	537	99.2
High_CO2	4	3	Lolium perenne	S17	Semi-natural	15.66	0.187	640	1.925	1.08	1.067	2.56	20.3	20.9	20.2	800	794	13.26	13.93	55.5	58.4	300	544	100.3
High_CO2	5	1	Lolium perenne	S17	Semi-natural	16.27	0.222	653	2.27	1.07	1.265	2.56	20.6	20.5	20.6	800	792	12.94	13.88	51.9	55.7	300	527	97.7
High_CO2	5	2	Lolium perenne	S17	Semi-natural	18.35	0.239	646	2.531	1.14	1.161	2.56	20.3	20.2	20.3	800	792	11.29	12.26	47.3	51.4	300	543	100.5
Ambient	2	1	Lolium perenne	W1	Wild	12.1	0.202	286	2.073	1.09	1.194	2.56	20	20	19.9	400	395	11.78	12.6	50.4	53.9	300	542	100.2
Ambient	2	2	Lolium perenne	W1	Wild	17.95	0.439	312	3.378	0.89	1.425	2.56	19.8	18.9	19.7	401	392	11.43	13.01	49.5	56.3	300	534	100.2
Ambient	7	1	Lolium perenne	W1	Wild	12.06	0.427	338	3.865	1.03	0.938	2.56	20.5	20.4	20.5	400	396	12.46	13.65	51.5	56.4	300	545	100.1
Ambient	7	2	Lolium perenne	W1	Wild	13.84	0.381	322	3.402	1.02	1.469	2.56	20.7	20.6	20.6	400	393	12.22	13.86	50.9	57.7	300	546	101.7
Ambient	7	3	Lolium perenne	W1	Wild	9.92	0.116	244	1.385	1.25	1.776	2.56	21.5	21.2	21.3	399	393	11.63	12.44	46.2	49.4	300	541	102.1
High_CO2	4	1	Lolium perenne	W1	Wild	14.52	0.192	651	2.008	1.08	1.515	2.56	20.3	20.5	20.2	801	793	12.78	13.78	52.1	56.2	300	526	97.4
High_CO2	4	2	Lolium perenne	W1	Wild	12	0.11	602	1.076	1	1.194	2.56	20.5	20.2	20.4	799	794	13.27	13.69	55	56.7	300	540	100.3
High_CO2	5	1	Lolium perenne	W1	Wild	15.02	0.127	584	1.28	1.03	1.544	2.56	20.6	20.4	20.5	801	792	13.12	13.77	53.6	56.3	300	538	99.6
High_CO2	5	2	Lolium perenne	W1	Wild	11.58	0.109	604	1.192	1.09	1.656	2.56	20.4	20.6	20.4	800	793	13.1	13.75	53.2	55.8	300	525	97.9
High_CO2	5	3	Lolium perenne	W1	Wild	19.54	0.31	670	2.537	0.91	1.261	2.56	20.3	19.8	20.2	801	792	12.95	14.01	54.6	59.1	300	545	100.6
Ambient	2	1	Lolium perenne	W2	Wild	11.61	0.28	318	2.78	1.1	1.086	2.56	20.6	20.4	20.5	401	396	11.85	12.85	49.5	53.7	300	549	101.9
Ambient	2	2	Lolium perenne	W2	Wild	11.7	0.341	327	3.183	1.06	1.484	2.56	20.6	20.7	20.5	401	394	12.1	13.66	50.7	57.2	300	546	101.8
Ambient	2	3	Lolium perenne	W2	Wild	14.88	0.327	308	2.819	0.95	1.27	2.56	20.6	19.8	20.5	400	394	12.45	13.63	51.2	56	300	549	100.1
Ambient	7	1	Lolium perenne	W2	Wild	13.33	0.188	266	1.972	1.13	1.475	2.56	20.6	20.8	20.5	400	393	12.21	13.17	50.9	54.9	300	547	101.7
Ambient	7	2	Lolium perenne	W2	Wild	13.99	0.301	306	2.382	0.87	1.483	2.56	19.9	19.2	19.8	400	392	12.42	13.58	53.4	58.4	300	548	100.3
High_CO2	4	1	Lolium perenne	W2	Wild	16.06	0.205	644	1.991	1.02	1.88	2.56	20.7	20.7	20.7	801	790	13.13	14.36	53.2	58.2	300	542	99.4
High_CO2	4	2	Lolium perenne	W2	Wild	20.21	0.395	687	3.39	0.98	1.258	2.56	20.7	20.1	20.7	801	792	12.39	13.79	50.7	56.5	300	543	100.6
High_CO2	4	3	Lolium perenne	W2	Wild	13.11	0.266	695	2.557	1.01	1.593	2.56	20.4	20.1	20.4	801	793	12.6	13.94	50.9	56.3	300	527	97.2
High_CO2	5	1	Lolium perenne	W2	Wild	13.58	0.13	605	1.483	1.15	1.379	2.56	20.4	20.9	20.4	800	793	12.99	13.67	52.8	55.5	300	525	97.8
High_CO2	5	2	Lolium perenne	W2	Wild	11.34	0.164	665	1.644	1.05	1.096	2.56	20.7	20.6	20.6	799	795	13.2	13.79	54.2	56.7	300	545	100.4
Ambient	2	1	Lolium perenne	W3	Wild	15.54	0.344	306	3.206	1.05	1.429	2.56	20.7	20.7	20.6	401	393	12.12	13.63	50.4	56.7	300	544	101.8
Ambient	2	2	Lolium perenne	W3	Wild	15.59	0.399	314	4.282	1.23	1.318	2.56	20.6	20.5	20.6	400	392	9.9	11.76	40.9	48.6	300	549	100.9
Ambient	7	1	Lolium perenne	W3	Wild	11.69	0.29	318	2.985	1.15	1.077	2.56	20.8	21	20.7	400	396	12.14	13.2	50.1	54.5	300	550	101.7
Ambient	7	2	Lolium perenne	W3	Wild	8.68	0.7	365	4.618	0.84	1.43	2.56	20.7	19.7	20.6	400	395	12.21	14.38	50.8	59.9	300	549	101.7
Ambient	7	3	Lolium perenne	W3	Wild	18.49	0.833	339	4.89	0.76	1.663	2.56	20.4	19.5	20.4	400	389	12.47	15.14	51.8	62.9	300	546	100.1
High_CO2	4	1	Lolium perenne	W3	Wild	16.96	0.267	669	2.548	1.03	1.486	2.56	20.7	20.7	20.6	801	792	13.14	14.38	53.4	58.4	300	538	99.3
High_CO2	4	2	Lolium perenne	W3	Wild	21.78	0.293	648	2.665	1	1.352	2.56	20.5	20.7	20.4	800	790	13.26	14.45	54.9	59.8	300	540	100.2
High_CO2	5	1	Lolium perenne	W3	Wild	19.63	0.186	597	2.176	1.23	1.41	2.56	20.6	20.7	20.5	800	789	11.05	12.06	45.7	49.9	300	538	100.5
High_CO2	5	2	Lolium perenne	W3	Wild	15.43	0.087	490	0.927	1.05	1.472	2.56	20.5	20.2	20.5	800	792	13.08	13.53	52.7	54.5	300	526	97.8
High_CO2	5	3	Lolium perenne	W3	Wild	20.98	0.268	641	2.817	1.14	1.332	2.56	20.6	20.6	20.6	800	790	11.67	12.91	48.1	53.2	300	537	100.5
Ambient	2	1	Lolium perenne	W4	Wild	8.84	0.214	318	2.507	1.26	1.307	2.56	20.7	20.1	20.6	400	396	9.88	10.96	40.8	45.2	300	549	100.9
Ambient	2	2	Lolium perenne	W4	Wild	10.15	0.17	288	1.719	1.06	1.351	2.56	19.9	19.7	19.8	400	395	11.63	12.4	50.1	53.4	300	542	100.2
Ambient	2	3	Lolium perenne	W4	Wild	20.02	0.418	298	3.337	0.93	1.451	2.56	20.3	19.8	20.2	401	391	12.01	13.6	51.3	58.1	300	546	101.9
Ambient	7	1	Lolium perenne	W4	Wild	15.19	0.423	322	2.91	0.8	1.565	2.56	19.5	18.9	19.4	400	392	12.24	13.73	54.6	61.3	300	542	101.7
Ambient	7	2	Lolium perenne	W4	Wild	11.19	0.23	306	2.675	1.26	0.975	2.56	20.6	20.5	20.5	401	397	10.74	11.6	44.5	48.1	300	548	100.7
High_CO2	4	1	Lolium perenne	W4	Wild	12.4	0.164	651	1.945	1.2	1.365	2.56	20.3	21.2	20.2	800	793	12.65	13.52	51.6	55.2	300	526	97.2
High_CO2	4	2	Lolium perenne	W4	Wild	13.46	0.167	643	1.82	1.11	1.679	2.56	20.4	20.6	20.4	800	792	12.71	13.72	51.3	55.4	300	524	97.3
High_CO2	4	3	Lolium perenne	W4	Wild	14.16	0.265	688	2.686	1.11	1.254	2.56	20.6	20.6	20.5	801	794	12.15	13.26	50.1	54.7	300	535	100.6
High_CO2	5	1	Lolium perenne	W4	Wild	18.04	0.208	630	1.925	0.99	1.426	2.56	20.4	20.3	20.3	800	790	13.07	13.98	54.7	58.4	300	544	100.5
High_CO2	5	2	Lolium perenne	W4	Wild	12.21	0.217	683	2.162	1.04	1.675	2.56	20.7	20.6	20.6	800	793	13.08	14.27	52.4	57.1	300	527	97.8
Ambient	2	1	Lolium perenne	W5	Wild	11.84	0.139	244	1.686	1.28	1.849	2.56	21.6	21.4	21.5	400	393	11.45	12.48	45.3	49.4	300	546	102.2
Ambient	2	2	Lolium perenne	W5	Wild	18.69	0.307	276	3.393	1.23	1.438	2.56	20.6	20.6	20.5	400	390	10.42	12.03	43.2	49.9	300	548	100.8
Ambient	7	1	Lolium perenne	W5	Wild	11.41	0.537	350	3.941	0.87	1.168	2.56	20.4	19.6	20.3	401	396	12.59	14.1	52.4	58.7	300	545	100.2
Ambient	7	2	Lolium perenne	W5	Wild	11.53	0.366	332	3.441	1.06	1.257	2.56	20.7	20	20.6	400	395	11.31	12.73	46.4	52.2	300	548	100.6
Ambient	7	3	Lolium perenne	W5	Wild	7.97	0.218	328	2.019	0.99	1.301	2.56	20.3	19.8	20.2	400	396	12.49	13.35	52.1	55.7	300	546	100.1
High_CO2	4	1	Lolium perenne	W5	Wild	17.21	0.378	697	3.175	0.94	1.484	2.56	20.6	20.4	20.6	800	790	13.14	14.69	53.5	59.8	300	541	99.3
High_CO2	4	2	Lolium perenne	W5	Wild	13.7	0.181	651	1.976	1.15	1.465	2.56	20.6	20.9	20.5	800	793	12.19	13.14	50.4	54.3	300	536	100.6
High_CO2	5	1	Lolium perenne	W5	Wild	18.4	0.42	697	3.816	1.04	1.452	2.56	20.6	20.2	20.5	800	790	11.37	13.2	47.1	54.6	300	535	100.5
High_CO2	5	2	Lolium perenne	W5	Wild	12.65	0.249	692	2.224	0.94	1.786	2.56	20.5	20.1	20.4	801	792	13.2	14.5	53.6	58.9	300	530	98
High_CO2	5	3	Lolium perenne	W5	Wild	16.41	0.212	644	1.887	0.94	2.006	2.56	20.7	20.1	20.6	799	787	13	14.24	53.1	58.2	300	538	99.8
Ambient	2	1	Lolium perenne	W6	Wild	14.39	0.18	249	2.271	1.34	1.46	2.56	20.7	20.7	20.6	399	392	9.98	11.07	41.1	45.6	300	549	100.9
Ambient	2	3	Lolium perenne	W6	Wild	16.23	0.475	323	3.646	0.91	1.421	2.56	20.6	19.8	20.4	400	392	12.2	13.9	51	58.1	300	545	101.7
Ambient	7	1	Lolium perenne	W6	Wild	13.23	0.304	308	3.046	1.1	1.85	2.56	20.6	20.6	20.6	400	391	11.38	13.23	46.9	54.5	300	546	100.6
Ambient	7	2	Lolium perenne	W6	Wild	10.76	0.424	342	3.526	0.97	1.625	2.56	20.6	20.4	20.5	400	394	12.23	14.11	50.9	58.8	300	550	101.7
High_CO2	4	1	Lolium perenne	W6	Wild	17.94	0.161	587	1.745	1.1	1.879	2.56	20.4	20.7	20.3	800	788	12.75	13.83	51.8	56.1	300	526	97.3
High_CO2	4	2	Lolium perenne	W6	Wild	17.41	0.252	658	2.225	0.95	1.827	2.56	20.3	20.5	20.2	801	789	13.25	14.58	55.7	61.3	300	544	100.2
High_CO2	4	3	Lolium perenne	W6	Wild	10.97	0.24	700	2.592	1.16	1.674	2.56	20.9	21.1	20.8	800	793	11.93	13.36	48.4	54.2	300	534	100.6
High_CO2	5	1	Lolium perenne	W6	Wild	16.96	0.206	636	1.931	0.97	1.886	2.56	20.6	20.1	20.5	799	788	13.01	14.21	52.3	57.1	300	526	97.8
High_CO2	5	2	Lolium perenne	W6	Wild	20.96	0.146	535	1.712	1.22	1.534	2.56	20.6	20.8	20.5	800	789	11.59	12.46	47.8	51.4	300	535	100.5
Ambient	2	1	Lolium perenne	W7	Wild	14.27	0.317	309	2.841	0.99	1.341	2.56	19.8	19.4	19.7	401	394	11.4	12.66	49.4	54.8	300	541	100.2
Ambient	2	2	Lolium perenne	W7	Wild	9.83	0.256	323	2.573	1.11	1.142	2.56	20.6	20.6	20.5	401	396	12.08	13.05	50.6	54.7	300	547	101.8
Ambient	7	1	Lolium perenne	W7	Wild	3.62	0.056	288	0.665	1.2	1.516	2.56	20.8	20.5	20.7	401	399	11.51	11.84	47.6	49	300	548	102.1
Ambient	7	2	Lolium perenne	W7	Wild	14.4	0.317	308	3.132	1.1	1.203	2.56	20.3	19.7	20.2	400	394	10.69	11.93	45.1	50.3	300	547	100.7
Ambient	7	3	Lolium perenne	W7	Wild	9.85	0.187	300	1.763	1	1.415	2.56	20.1	19.9	20	400	395	12.49	13.31	52.9	56.4	300	541	100.1
High_CO2	4	1	Lolium perenne	W7	Wild	18.05	0.196	619	1.974	1.06	1.673	2.56	20.6	20.8	20.6	799	788	13.12	14.21	53.4	57.8	300	528	99.2
High_CO2	4	2	Lolium perenne	W7	Wild	17.38	0.262	664	2.442	1.01	1.262	2.56	20.5	20.6	20.5	800	792	13.24	14.25	54.8	59	300	540	100.2
High_CO2	5	1	Lolium perenne	W7	Wild	11.33	0.184	676	1.875	1.05	1.66	2.56	20.4	20.6	20.4	800	793	13.16	14.18	53.5	57.6	300	528	97.9
High_CO2	5	2	Lolium perenne	W7	Wild	18.12	0.192	614	2.042	1.1	1.627	2.56	20.6	20.9	20.6	799	788	13.07	14.16	52.3	56.7	300	528	97.8
High_CO2	5	3	Lolium perenne	W7	Wild	15.79	0.199	644	1.957	1.05	1.34	2.56	20.6	20.8	20.6	800	792	13.24	14.11	54.5	58	300	541	100.4
Ambient	2	1	Lolium perenne	W8	Wild	11.1	0.263	312	3.072	1.28	1.621	2.56	20.7	20.8	20.6	399	393	10.11	11.75	41.6	48.4	300	542	100.9
Ambient	2	2	Lolium perenne	W8	Wild	10.66	0.456	345	3.679	0.95	1.535	2.56	20.9	20.2	20.8	400	394	12.14	14	49.7	57.3	300	543	101.8
Ambient	2	3	Lolium perenne	W8	Wild	12.16	0.284	311	3.105	1.22	1.61	2.56	21.7	21.5	21.6	400	393	11.56	13.2	45.3	51.8	300	544	102.2
Ambient	7	1	Lolium perenne	W8	Wild	14.85	0.489	329	3.783	0.93	1.716	2.56	20.6	19.7	20.6	400	391	11.39	13.53	47.7	56.6	300	544	102.2
Ambient	7	2	Lolium perenne	W8	Wild	17.2	0.473	318	3.75	0.93	1.537	2.56	20.1	19.4	20	400	391	11.37	13.26	48.4	56.5	300	547	100.6
High_CO2	4	1	Lolium perenne	W8	Wild	16.24	0.22	652	1.919	0.93	1.82	2.56	20.5	20.2	20.4	800	789	13.23	14.38	54.8	59.6	300	542	100.3
High_CO2	4	2	Lolium perenne	W8	Wild	14.29	0.288	691	2.785	1.02	1.659	2.56	20.5	20.4	20.4	800	791	12.61	14.13	50.8	56.9	300	529	97.2
High_CO2	4	3	Lolium perenne	W8	Wild	15.94	0.317	690	2.804	0.95	1.717	2.56	20.4	19.9	20.3	801	791	12.61	14.2	51.1	57.5	300	528	97.2
High_CO2	5	1	Lolium perenne	W8	Wild	12.94	0.17	651	1.703	1.04	1.784	2.56	20.5	20.7	20.4	800	792	13.11	14.11	53.9	58	300	540	99.6
High_CO2	5	2	Lolium perenne	W8	Wild	17.3	0.427	706	3.132	0.84	1.462	2.56	20.4	19.7	20.3	800	791	12.99	14.5	54.3	60.6	300	544	100.5
Ambient	2	1	Lolium perenne	W9	Wild	6.78	0.169	324	1.85	1.17	1.279	2.56	20.8	20.8	20.8	401	398	11.89	12.67	49.1	52.3	300	547	101.9
Ambient	2	2	Lolium perenne	W9	Wild	8.59	0.161	300	1.689	1.1	1.407	2.56	19.6	19.8	19.5	401	397	11.38	12.16	49.9	53.3	300	543	100.2
Ambient	7	1	Lolium perenne	W9	Wild	10.7	0.192	293	1.962	1.1	1.728	2.56	20.9	20.3	20.8	400	394	11.47	12.59	47.2	51.8	300	544	102.1
Ambient	7	2	Lolium perenne	W9	Wild	17.4	0.364	299	3.431	1.06	1.578	2.56	20.5	20	20.5	400	390	10.95	12.73	45.4	52.8	300	546	100.6
Ambient	7	3	Lolium perenne	W9	Wild	8.16	0.505	361	4.078	0.97	0.955	2.56	20.7	19.9	20.6	400	397	12.21	13.49	50.9	56.2	300	549	101.7
High_CO2	4	1	Lolium perenne	W9	Wild	17.44	0.179	614	1.87	1.07	1.27	2.56	20.2	20.3	20.1	800	792	12.78	13.56	52.4	55.6	300	526	97.4
High_CO2	4	2	Lolium perenne	W9	Wild	17.11	0.363	695	3.35	1.04	1.326	2.56	20.6	20.4	20.5	801	792	12.11	13.58	50.1	56.1	300	530	100.6
High_CO2	5	1	Lolium perenne	W9	Wild	16.2	0.126	569	1.106	0.91	1.286	2.56	20.3	19.8	20.2	801	794	13.55	14.02	57.1	59.1	300	561	100.7
High_CO2	5	2	Lolium perenne	W9	Wild	11.61	0.179	674	1.819	1.07	1.062	2.56	20.3	20.6	20.3	801	796	12.92	13.56	54.3	56.9	300	548	100.6
High_CO2	5	3	Lolium perenne	W9	Wild	11.74	0.197	681	1.941	1.02	1.272	2.56	20.5	20.3	20.4	800	795	13.16	13.97	53.3	56.6	300	529	97.9
Ambient	2	2	Lolium perenne	W10	Wild	13.77	0.25	290	2.912	1.27	1.402	2.56	20.7	20.7	20.6	400	393	10.36	11.7	42.7	48.3	300	548	100.8
Ambient	2	3	Lolium perenne	W10	Wild	7.49	0.154	308	2.01	1.37	1.079	2.56	20.5	20.9	20.5	400	397	10.38	11.1	43.2	46.1	300	549	100.8
Ambient	7	1	Lolium perenne	W10	Wild	11.01	0.354	331	3.007	0.95	1.76	2.56	20	20.2	19.9	400	393	12.4	14.14	53.1	60.5	300	547	100.3
Ambient	7	2	Lolium perenne	W10	Wild	12.47	0.267	307	2.5	1.03	1.455	2.56	20.2	20.3	20.1	401	394	12.21	13.41	52.3	57.4	300	544	101.7
High_CO2	4	1	Lolium perenne	W10	Wild	13.82	0.417	722	3.815	1.05	1.006	2.56	20.7	20.5	20.6	801	795	12.38	13.64	50.8	56	300	539	100.6
High_CO2	4	3	Lolium perenne	W10	Wild	18.47	0.428	699	3.343	0.9	1.685	2.56	20.4	20.4	20.3	800	789	13.25	15.1	55.3	63.1	300	544	100.2
High_CO2	5	1	Lolium perenne	W10	Wild	14.59	0.274	685	2.688	1.04	1.569	2.56	20.7	20.8	20.6	800	791	13.08	14.47	52.4	57.9	300	529	97.8
High_CO2	5	2	Lolium perenne	W10	Wild	12.59	0.165	653	1.63	1.04	1.394	2.56	20.2	20.5	20.1	800	794	12.91	13.66	54.6	57.8	300	548	100.6
Ambient	2	1	Lolium perenne	W11	Wild	10.44	0.169	284	1.755	1.11	1.6	2.56	21	20.6	20.9	400	394	12.16	13.08	49.6	53.4	300	546	101.8
Ambient	2	2	Lolium perenne	W11	Wild	11.39	0.18	281	1.824	1.07	1.427	2.56	19.7	19.7	19.6	400	394	11.47	12.32	49.9	53.7	300	543	100.2
Ambient	7	1	Lolium perenne	W11	Wild	8.46	0.157	299	1.78	1.2	1.413	2.56	20.7	20.8	20.6	401	396	11.48	12.31	47.8	51.3	300	549	102.1
Ambient	7	2	Lolium perenne	W11	Wild	7.72	0.152	306	1.585	1.08	1.057	2.56	20.4	20.3	20.3	400	397	12.49	13.04	51.9	54.2	300	549	100.1
Ambient	7	3	Lolium perenne	W11	Wild	11.99	0.242	302	2.673	1.21	1.227	2.56	20.9	21.4	20.8	400	394	12.18	13.26	49.9	54.3	300	548	101.7
High_CO2	4	1	Lolium perenne	W11	Wild	18.8	0.264	655	2.588	1.06	1.446	2.56	20.8	20.6	20.7	801	791	12.41	13.64	50.7	55.7	300	538	100.6
High_CO2	4	2	Lolium perenne	W11	Wild	15.6	0.266	677	2.397	0.95	1.814	2.56	20.2	19.9	20.1	801	790	12.79	14.22	52.5	58.3	300	478	97.5
High_CO2	5	1	Lolium perenne	W11	Wild	20.26	0.34	673	2.673	0.88	1.541	2.56	20.5	19.8	20.4	801	789	12.97	14.32	53.9	59.5	300	546	100.6
High_CO2	5	2	Lolium perenne	W11	Wild	21.2	0.309	657	3.136	1.12	1.156	2.56	20.6	19.9	20.5	801	791	10.9	12.1	45	50	300	545	100.4
High_CO2	5	3	Lolium perenne	W11	Wild	16.1	0.268	675	2.369	0.95	1.468	2.56	20.7	20.2	20.6	800	791	13.1	14.25	53.2	57.9	300	541	99.5
Ambient	2	1	Lolium multiflorum	AR	Annual ryegrass	11.43	0.214	298	2.153	1.09	1.372	2.56	20.9	20.4	20.7	401	396	11.86	12.83	48.9	52.9	300	546	101.9
Ambient	2	2	Lolium multiflorum	AR	Annual ryegrass	16.47	0.371	304	3.045	0.92	1.882	2.56	19.7	19.4	19.6	400	389	11.47	13.35	50	58.2	300	537	100.2
Ambient	7	1	Lolium multiflorum	AR	Annual ryegrass	13.81	0.215	273	2.04	1.03	2.481	2.56	20.5	20.1	20.4	400	388	11.42	13.09	48.2	55.3	300	549	102.1
Ambient	7	2	Lolium multiflorum	AR	Annual ryegrass	12.83	0.169	255	1.993	1.24	2.247	2.56	20.7	21.2	20.6	400	390	11.27	12.74	46.4	52.5	300	543	100.6
Ambient	7	3	Lolium multiflorum	AR	Annual ryegrass	16.99	0.282	276	2.788	1.09	2.108	2.56	20.7	20.2	20.6	400	387	10.86	12.79	44.7	52.6	300	541	100.6
High_CO2	4	1	Lolium multiflorum	AR	Annual ryegrass	23.09	0.355	655	2.601	0.82	2.309	2.56	20.5	20	20.4	800	781	13.23	15.2	54.8	63	300	543	100.3
High_CO2	4	2	Lolium multiflorum	AR	Annual ryegrass	17.25	0.187	618	1.731	0.95	2.191	2.56	20.5	19.8	20.5	800	786	12.81	14.06	51.5	56.6	300	526	97.5
High_CO2	5	1	Lolium multiflorum	AR	Annual ryegrass	21.75	0.466	690	3.426	0.85	1.707	2.56	20.8	20.2	20.7	800	787	13.25	15.17	53.9	61.7	300	537	100.3
High_CO2	5	2	Lolium multiflorum	AR	Annual ryegrass	13.42	0.147	626	1.387	0.96	2.088	2.56	20.5	20.1	20.4	801	791	13.35	14.3	54	57.8	300	531	98
High_CO2	5	3	Lolium multiflorum	AR	Annual ryegrass	16.45	0.215	643	2.075	1	2.24	2.56	20.6	20.6	20.5	799	786	13.09	14.62	52.7	58.9	300	529	97.8
Ambient	2	1	Lolium hybridum	HR	Hybrid ryegrass	13.41	0.241	290	2.526	1.15	1.601	2.56	21.4	20.8	21.3	400	392	11.47	12.81	45.9	51.2	300	539	102.2
Ambient	2	2	Lolium hybridum	HR	Hybrid ryegrass	13.41	0.331	312	3.105	1.05	2	2.56	20.6	19.8	20.5	400	390	10.48	12.52	43.4	51.9	300	545	100.8
Ambient	2	3	Lolium hybridum	HR	Hybrid ryegrass	14.85	0.296	298	2.368	0.88	1.769	2.56	20	19.3	19.9	400	391	12.33	13.71	52.5	58.4	300	533	100.1
Ambient	7	1	Lolium hybridum	HR	Hybrid ryegrass	13.49	0.166	251	1.548	0.98	1.451	2.56	20.2	19.6	20.1	400	393	12.38	13.12	52.2	55.4	300	546	100.3
Ambient	7	2	Lolium hybridum	HR	Hybrid ryegrass	15.28	0.256	280	2.397	1.03	2.19	2.56	21	20.2	20.9	401	389	11.48	13.21	47.1	54.1	300	544	102.1
High_CO2	4	1	Lolium hybridum	HR	Hybrid ryegrass	16.61	0.244	662	2.34	1	1.563	2.56	20.2	20	20.2	801	791	12.66	13.86	51.7	56.6	300	526	97.2
High_CO2	4	2	Lolium hybridum	HR	Hybrid ryegrass	18.94	0.291	662	2.435	0.91	1.867	2.56	20.6	20.1	20.5	800	787	13.11	14.6	53.4	59.5	300	533	99.3
High_CO2	4	3	Lolium hybridum	HR	Hybrid ryegrass	23.6	0.225	595	2.117	1.01	1.718	2.56	20.9	20.3	20.8	801	787	12.47	13.66	50.7	55.6	300	540	100.6
High_CO2	5	1	Lolium hybridum	HR	Hybrid ryegrass	17	0.178	616	1.553	0.9	2.009	2.56	20.4	19.9	20.3	800	788	13.57	14.59	55.3	59.5	300	532	97.9
High_CO2	5	2	Lolium hybridum	HR	Hybrid ryegrass	14.76	0.176	637	1.656	0.98	1.788	2.56	20.7	20.3	20.6	800	791	13.1	14.08	53.1	57.1	300	540	99.5
